# Supplementary material for: Unifying Genetic Canalization, Genetic Constraint, and Genotype-by-Environment Interaction: QTL by Genomic Background by Environment Interaction of Flowering Time in Boechera stricta
Source: PLoS Genet. 2014 Oct 23;10(10):e1004727. doi: 10.1371/journal.pgen.1004727 (PMC4207664; doi:10.1371/journal.pgen.1004727)
Supplement: Dataset S1 — Data for the greenhouse experiment for nFT by HIF effect on phenological traits. Block: Experimental blocks, as categorical random effect; Flowering_time: Days of first flowering after vernalization, as numeric response variable; Leaf_number_at_flowering: Leaf number when flowering, as numeric response variable; Height_at_flowering: Plant height at flowering (cm), as numeric response variable; nFT_genotype: The genotype at the C02 microsatellite locus near nFT QTL, as categorical fixed effect; HIF: HIF family, as categorical fixed effect; Family: The F6 individuals those experimental F7 plants were descended from, as categorical random effect nested within HIF and nFT_genotype. (TXT) [file pgen.1004727.s014.txt]

Block	Flowering_time	Leaf_number_at_flowering	Height_at_flowering	nFT_genotype	HIF	Family
1	84	52	24.5	S	3A	F6_p12.4
1				L	3A	F3_p14.5
1	85	68	20.6	S	3A	F7_p12.2
1	87	47	7.5	L	105A	F1_p9.7
1	84	35	25.1	L	98A	F1_p6.7
1	92	56	4.1	L	105A	F1_p9.7
1	83	18	19.8	L	89A	F3_p8.5
1	81	65	17.9	L	89A	F17_p2.6
1	84	46	24.2	S	89A	F4_p13.4
1	86	51	11.2	S	89A	F11_P4.1
1	81	25	17	S	89A	F2_p10.3
1	84	60	21.1	S	89A	F7_p1.1
1	83	48	17	S	3A	F5_p2.1
1	82	42	17.7	S	3A	F8_p14.3
1	87	35	18.2	L	98A	F4_p9.2
1	84	57	14	S	3A	F8_p14.3
1	85	34	19.5	S	89A	F4_p13.4
1	83	73	13.2	L	3A	F10_p7.1
1	84	34	19.5	L	89A	F17_p2.6
1	85	40	16	L	98A	F7_p5.2
1	79	50	13.6	L	89A	F3_p8.5
1	86	36	14.4	S	98A	F3_p6.2
1	86	48	6.5	L	105A	F2_p9.6
1	87	23	19.8	L	98A	F1_p12.5
1				L	98A	F2_p4.6
1	84	40	14	S	89A	F20_p12.2
1	82	31	17.6	S	98A	F6_p10.6
1	84	24	29.8	S	3A	F6_p1.6
1	85	46	11.1	S	89A	F8_p1.6
1	82	41	22.9	S	89A	F4_p2.1
1	86	12	17.4	S	89A	F7_p1.2
1	84	48	9.4	L	105A	F2_p9.6
1	82	41	22.4	S	89A	F4_p2.1
1	81	37	17.4	S	89A	F8_p1.6
1	81	45	15.6	S	89A	F11_P4.1
1	85	35	25.6	S	3A	F6_p12.4
1	92	28	19.1	S	98A	F3_p4.5
1	82	50	10.1	L	89A	F4_p1.2
1	84	38	23.8	S	98A	F5_p6.5
1	85	45	7.2	L	89A	F13_p12.7
1				L	98A	F1_p10.6
1	85	30	16.2	L	98A	F3_p5.6
1	81	47	10.2	L	89A	F4_p1.2
1	82	75	9.2	L	105A	F6_p9.1
1	87	58	11	S	105A	F2_p4.7
1	88	45	5.4	S	105A	F1_p4.7
1	84	73	12.1	S	105A	F2_p4.7
1	83	47	23.1	S	89A	F4_p13.4
1	87	31	15.6	L	98A	F7_p5.2
1	83	43	14.8	S	89A	F11_P4.1
1	84	27	21.5	S	98A	F4_p5.7
1	81	78	11.1	S	105A	F2_p7.4
1	81	23	26.3	L	89A	F4_p7.1
1	83	31	15.2	L	3A	F15_p1.5
1	82	41	11.5	L	105A	F2_p1.2
1	81	46	15.6	L	89A	F17_p2.6
1	82	59	23.5	S	89A	F7_p1.1
1				S	98A	F6_p10.6
1	81	49	22.4	L	89A	F19_p14.6
1	81	114	15.6	S	105A	F4_p1.5
1	85	25	19.9	S	98A	F1_p14.5
1	88	32	28.9	S	98A	F3_p6.2
1	88	19	23.1	S	3A	F6_p12.4
1	82	52	16.9	S	89A	F7_p1.2
1	85	36	21.1	S	3A	F2_p13.4
1	81	35	26.2	S	89A	F2_p10.3
1	81	53	15.8	L	3A	F10_p7.1
1	82	63	15.1	L	89A	F19_p14.6
1	84	71	12.2	S	105A	F8_p11.7
1	83	30	19	S	98A	F6_p8.2
1	82	49	9.3	L	105A	F6_p10.7
1	81	47	13.1	L	105A	F4_p7.7
1	79	50	18.6	L	89A	F2_p10.5
1	82	37	18.9	S	98A	F23_p10.7
1	81	91	15.9	L	3A	F12_p5.1
1	85	28	19.5	L	98A	F2_p4.6
1	83	37	9.3	S	89A	F4_p2.1
1	79	34	24.9	L	89A	F4_p7.1
1	81	40	11.9	L	105A	F4_p7.7
1				L	89A	F2_p12.5
1	81	86	15.6	S	105A	F3_p9.7
1	83	30	20.3	L	98A	F4_p9.2
1	81	34	20.5	L	98A	F2_p10.1
1	81	33	21.8	L	98A	F1_p6.7
1	83	48	11.6	S	89A	F11_P4.1
1	78	58	11.5	L	105A	F2_p9.6
1	78	43	19.4	L	89A	F19_p14.6
1	79	59	12.3	S	98A	F6_p8.2
1	81	60	20	S	3A	F8_p8.3
1	81	71	15.1	S	3A	F2_p13.4
1	78	43	14.8	S	105A	F4_p1.5
1	77	67	12.5	S	105A	F2_p7.4
2	85	41	14.8	S	89A	F8_p1.6
2	84	49	12.8	S	89A	F5_p2.6
2	82	99	16.9	L	3A	F10_p7.1
2	87	22	23.1	S	98A	F4_p5.7
2	82	44	13.5	S	105A	F5_p9.6
2	83	68	16.2	S	105A	F2_p4.7
2	82	73	21.7	L	98A	F1_p6.7
2	86	40	13.3	L	98A	F3_p5.6
2	82	35	18	L	89A	F1_p11.4
2	84	62	21	S	89A	F7_p1.2
2	81	39	24.9	S	89A	F5_p13.5
2	82	58	12.6	L	89A	F19_p14.6
2	85	55	9.6	S	105A	F4_p13.3
2	81	34	21.2	S	89A	F7_p1.1
2	107	76	8.5	L	105A	F5_p6.1
2	83	47	25	L	89A	F19_p14.6
2	82	45	10.3	L	105A	F2_p1.2
2	83	69	26.9	S	98A	F5_p6.5
2	103	24	14.5	S	98A	F6_p10.6
2	83	61	18.1	L	89A	F19_p14.6
2	81	46	11.2	L	105A	F2_p9.6
2	81	51	24.2	L	98A	F2_p4.6
2	83	59	27.6	S	89A	F20_p12.2
2	82	48	20.6	S	3A	F2_p13.4
2	81	55	15.1	L	105A	F4_p13.1
2	81	61	29.3	L	89A	F2_p10.5
2	85	34	17.9	L	89A	F1_p11.4
2	81	77	18	L	89A	F3_p8.5
2	83	56	11.5	L	105A	F6_p9.1
2	106	17	8.6	L	105A	F6_p10.7
2	83	51	20.8	S	3A	F7_p12.6
2	84	35	12.1	S	105A	F2_p7.4
2	83	48	15.5	L	89A	F3_p8.5
2	83	40	16.3	L	3A	F12_p1.7
2	84	33	20.2	L	3A	F8_p5.7
2	88	77	10.6	L	89A	F15_p11.7
2	83	29	35	L	89A	F2_p10.5
2	81	60	13.6	S	3A	F2_p13.4
2	82	77	16.3	L	3A	F16_p10.1
2	84	48	25.3	L	89A	F4_p7.1
2	84	37	12.1	L	3A	F12_p1.7
2	85	42	21.9	S	89A	F4_p2.1
2	83	40	26.5	L	89A	F4_p7.1
2	87	32	16.5	S	98A	F6_p4.6
2	81	43	21.7	L	89A	F1_p11.4
2	82	67	20	S	3A	F8_p14.3
2	83	39	23.8	S	3A	F6_p4.5
2	83	47	15	S	3A	F1_p3.6
2	84	85	19	S	89A	F16_p9.2
2	81	28	31.6	L	89A	F2_p10.5
2	83	30	18.1	S	98A	F6_p9.3
2	81	88	10.6	L	105A	F7_p14.5
2	87	35	16.1	L	98A	F7_p5.2
2				S	98A	F1_p14.5
2	81	101	20.7	S	89A	F20_p12.2
2	81	41	21.8	S	89A	F8_p1.6
2	83	26	20.3	L	98A	F7_p5.2
2	83	26	25	L	98A	F4_p9.2
2	81	75	19.1	S	89A	F16_p9.2
2	96	23	14.8	L	98A	F1_p12.5
2	83	45	26.5	S	3A	F6_p4.5
2	81	43	21.2	S	89A	F16_p14.2
2	92	43	7.1	L	98A	F4_p4.3
2	82	65	17.1	S	89A	F5_p2.6
2	79	46	14.8	S	105A	F3_p9.7
2	81	46	13.9	S	105A	F5_p9.6
2	82	36	18.4	S	105A	F4_p13.3
2	82	65	23.2	L	3A	F1_p13.4
2	82	38	33.2	S	3A	F6_p4.5
2	83	45	16.6	S	98A	F3_p4.5
2	81	50	34.4	L	89A	F2_p10.5
2	81	37	15	L	98A	F7_p8.1
2	82	40	12.7	S	89A	F8_p1.6
2	83	30	22	S	98A	F3_p4.5
2	96	34	25.8	L	98A	F4_p9.2
2	81	38	30.4	S	3A	F14_p5.5
2	81	49	25.7	S	98A	F5_p6.5
2	85	50	7.7	S	89A	F2_p10.3
2	82	46	26.7	S	3A	F8_p8.3
2	82	43	28.4	S	3A	F6_p12.6
2	81	39	18.9	L	105A	F6_p10.7
2	82	32	23.4	S	98A	F6_p9.3
2	81	55	15.1	S	105A	F4_p11.6
2	78	44	23.2	L	89A	F4_p7.1
2	82	30	14.8	L	3A	F16_p10.1
2	79	50	9.7	L	105A	F2_p1.2
2	81	30	19.7	S	89A	F4_p2.1
2	81	46	32.8	S	3A	F8_p8.3
2	81	35	17.7	L	3A	F16_p10.1
2	78	36	19.8	L	98A	F3_p5.6
2	78	34	20.8	S	98A	F6_p4.6
2	78	73	16.8	S	3A	F6_p12.6
3	81	56	20.1	S	89A	F7_p1.2
3	79	50	18.7	S	105A	F5_p13.2
3	81	46	17.5	L	3A	F8_p5.7
3	79	37	24.1	S	98A	F6_p4.6
3	81	34	22	S	98A	F3_p6.2
3	79	67	24.4	S	3A	F8_p8.3
3	79	92	17.4	L	3A	F3_p14.5
3	77	42	21.2	S	89A	F5_p13.5
3	87	23	16.3	S	98A	F4_p5.7
3	81	30	23.1	S	3A	F3_p5.5
3	89	49	29.5	S	3A	F2_p13.4
3	83	38	29.1	S	3A	F7_p12.2
3	79	54	16.4	L	89A	F19_p14.6
3				S	3A	F6_p4.5
3	82	32	29.9	S	98A	F1_p14.5
3	82	34	18.8	L	98A	F3_p5.6
3	82	49	31.4	S	89A	F5_p13.5
3				L	3A	F10_p13.4
3	81	41	14	S	105A	F5_p9.6
3	81	26	21.2	S	105A	F2_p4.7
3	89	78	15.1	L	89A	F15_p11.7
3	81	40	16.1	S	105A	F4_p11.6
3	81	39	11.4	L	105A	F4_p7.7
3	85	29	16.4	S	98A	F6_p8.2
3	81	35	30.2	S	89A	F20_p12.2
3	82	72	25.2	S	3A	F7_p12.2
3	81	94	16.5	S	105A	F5_p13.2
3	81	48	13.9	L	3A	F8_p5.7
3	81	42	22.2	S	98A	F5_p6.5
3	83	37	11.1	S	3A	F8_p14.3
3	82	54	27.2	S	89A	F7_p1.2
3	81	79	10.5	L	105A	F7_p14.5
3	79	43	12.8	S	105A	F3_p9.7
3	81	61	13.5	S	3A	F6_p1.6
3	82	82	27.1	S	89A	F7_p1.2
3	89	32	17	L	98A	F3_p5.6
3	78	71	15.9	S	89A	F7_p1.2
3	85	29	14.4	S	98A	F6_p9.3
3	82	36	16.4	S	3A	F1_p3.6
3	81	49	24.4	S	89A	F7_p1.1
3	82	20	15.4	L	105A	F6_p9.1
3	79	32	26.9	S	89A	F2_p10.3
3	83	35	29.6	S	3A	F6_p12.6
3	82	33	23.5	S	98A	F6_p4.6
3	81	46	18.3	L	89A	F19_p14.6
3	81	69	16.9	S	89A	F8_p1.6
3	83	46	9.6	S	89A	F16_p9.2
3	81	76	21.5	L	3A	F3_p14.5
3	81	26	29.1	S	3A	F6_p12.4
3	81	42	29.7	S	3A	F5_p2.1
3	93	49	11.5	L	105A	F6_p10.7
3	81	78	11.1	L	105A	F7_p14.5
3	81	36	20.8	S	98A	F6_p8.2
3	81	42	15.3	L	98A	F3_p7.1
3	81	47	27.4	S	89A	F7_p1.1
3	88	34	18.2	S	98A	F23_p10.7
3	94	20	19.2	L	98A	F2_p10.1
3	81	39	18.6	L	89A	F3_p8.5
3	81	43	34.5	S	89A	F2_p10.3
3	82	24	26.6	S	3A	F6_p12.6
3	81	44	27.2	S	3A	F5_p2.1
3	81	30	25.6	L	3A	F10_p13.4
3	81	29	27.6	S	89A	F5_p13.5
3	81	30	15	L	105A	F6_p9.1
3	82	28	26.1	S	98A	F6_p9.3
3	82	45	13.5	L	105A	F2_p9.6
3	85	28	17.6	L	98A	F7_p8.1
3	81	44	17.5	L	89A	F17_p2.6
3	81	33	27	S	89A	F5_p13.5
3	83	21	18.8	L	98A	F7_p5.2
3	85	22	21.6	L	98A	F4_p9.2
3	82	42	21.8	L	98A	F7_p8.1
3	83	22	23.4	S	98A	F5_p6.5
3	81	62	29.9	S	3A	F3_p5.5
3	83	28	18	L	98A	F7_p5.2
3	81	44	17.6	S	98A	F6_p8.2
3	82	28	23.1	S	98A	F23_p10.7
3	81	39	26.8	S	98A	F6_p4.6
3	82	22	21.6	L	98A	F2_p4.6
3	83	42	20.5	S	3A	F3_p5.5
3	85	34	14.5	L	98A	F1_p10.6
3	79	47	10.3	L	105A	F4_p7.7
3				S	3A	F6_p4.5
3	81	65	15.6	L	3A	F12_p1.7
3	83	44	16.8	L	98A	F1_p10.6
3	82	36	22.4	S	98A	F3_p6.2
3	82	49	26.4	S	3A	F8_p8.3
3	82	64	20.6	S	3A	F8_p14.3
3	81	42	24.9	S	89A	F2_p10.3
3	83	54	27.2	S	89A	F7_p1.1
3	81	33	18.6	S	89A	F4_p2.1
3	82	54	32	L	98A	F1_p6.7
3	84	36	8.8	S	89A	F4_p2.1
3	87	86	5	S	105A	F1_p4.7
4	81	43	7.8	L	105A	F6_p10.7
4	81	60	10	L	105A	F5_p6.1
4	83	30	21.2	L	98A	F7_p5.2
4	85	28	26.1	L	98A	F1_p12.5
4	81	50	24.1	S	3A	F3_p5.5
4	83	27	18.6	L	98A	F2_p10.1
4	81	45	21.7	S	3A	F3_p5.5
4	87	26	14.5	L	98A	F1_p10.6
4	81	38	22.5	S	89A	F7_p1.2
4	79	34	15.4	S	89A	F8_p1.6
4	85	90	8.5	S	105A	F1_p3.1
4	113	32	5.8	L	98A	F3_p7.1
4	82	46	25.3	S	3A	F5_p2.1
4	81	45	34.2	S	3A	F6_p4.5
4	82	58	28.5	S	3A	F6_p12.6
4	79	33	19.8	S	89A	F20_p12.2
4	83	45	17.8	L	89A	F2_p12.5
4	83	34	32.1	S	3A	F2_p13.4
4	79	119	18.4	L	89A	F15_p11.7
4	85	41	15.5	L	3A	F16_p10.1
4	89	89	8	S	105A	F8_p11.7
4				L	105A	F1_p9.7
4	83	49	10.8	L	105A	F5_p6.1
4	81	61	26.1	S	89A	F16_p14.2
4	81	73	12.5	L	3A	F10_p13.4
4	87	28	13.9	S	98A	F6_p7.5
4	81	50	19	S	89A	F5_p2.6
4	84	77	21.3	L	3A	F8_p5.7
4	81	51	8.7	S	105A	F5_p9.6
4	79	44	13.3	S	105A	F2_p7.4
4	81	45	29.6	S	3A	F1_p3.6
4	81	43	22.3	L	98A	F2_p10.1
4	87	47	5.8	S	89A	F16_p9.2
4	79	43	17.1	L	89A	F1_p11.4
4	81	43	11.8	L	105A	F2_p9.6
4	82	36	30.7	S	3A	F6_p12.4
4	82	48	19.2	L	3A	F14_p3.6
4	79	60	9.4	L	105A	F5_p6.1
4	79	66	12.6	L	105A	F2_p9.6
4	82	37	17.1	L	3A	F12_p3.4
4	82	47	28.4	L	3A	F1_p13.4
4	81	72	10.6	S	105A	F2_p7.4
4	81	31	32.8	S	89A	F5_p13.5
4	85	33	18	L	3A	F12_p5.1
4	79	49	7.7	S	105A	F3_p9.7
4				S	3A	F6_p4.5
4	81	55	16.6	S	89A	F7_p1.2
4	82	56	22.7	S	3A	F6_p1.6
4				L	105A	F2_p1.2
4	81	47	26.7	L	3A	F10_p13.4
4	83	54	28.1	S	3A	F7_p12.6
4	83	23	15.2	S	98A	F23_p10.7
4	85	51	9.2	L	105A	F6_p9.1
4	81	33	17.6	S	105A	F4_p11.6
4	81	60	20.7	S	3A	F6_p4.5
4	81	40	11.7	L	105A	F2_p9.6
4	81	29	24.1	S	98A	F6_p4.6
4	79	44	25	L	89A	F4_p7.1
4	82	75	10.8	S	3A	F1_p3.6
4				L	3A	F10_p7.1
4	81	57	13	S	105A	F4_p13.3
4	81	40	18.9	S	89A	F7_p1.1
4	85	28	15	L	105A	F1_p9.7
4	81	57	11.4	S	105A	F5_p9.6
4	81	52	23.1	S	98A	F3_p6.2
4	82	38	16.9	S	98A	F3_p4.5
4	83	50	13.3	L	105A	F6_p10.7
4	82	37	20.9	L	98A	F3_p13.7
4	79	37	18.1	S	105A	F4_p13.3
4	82	31	24.5	S	98A	F1_p14.5
4	82	31	21	S	98A	F6_p7.5
4	82	67	17	L	3A	F3_p14.5
4	81	106	23.8	L	98A	F3_p13.7
4	83	53	10.6	L	105A	F1_p9.7
4	83	41	19.1	L	98A	F4_p9.2
4	82	29	21.9	L	98A	F1_p12.5
4	79	57	29.2	S	3A	F6_p1.6
4	79	62	11.1	L	105A	F4_p13.1
4	81	52	16.9	S	105A	F4_p11.6
4	92	62	6.7	L	105A	F7_p14.5
4	81	30	26.9	S	98A	F6_p8.2
4	82	51	36.1	S	3A	F8_p8.3
4	78	41	14.9	L	89A	F3_p8.5
4	79	25	19.6	S	98A	F6_p10.6
4	78	36	18.7	L	3A	F3_p14.5
4				L	98A	F2_p4.6
4	86	54	6.6	S	105A	F8_p11.7
4	83	24	24	L	98A	F4_p9.2
4	78	31	16.8	S	98A	F5_p6.5
5	79	37	9	L	3A	F10_p7.1
5	81	28	27.2	S	98A	F1_p14.5
5	81	52	29.1	S	3A	F6_p12.4
5	79	56	19.4	L	98A	F1_p6.7
5				S	89A	F4_p2.1
5	81	51	28.8	S	3A	F2_p13.4
5	81	48	23.8	S	3A	F8_p8.3
5	79	65	19.2	S	105A	F5_p13.2
5	81	85	13	S	89A	F20_p12.2
5	81	31	22.9	L	98A	F1_p6.7
5	81	34	17	L	105A	F5_p6.1
5	81	55	13	L	3A	F8_p5.7
5				L	98A	F1_p10.6
5	78	60	18.2	L	89A	F2_p12.5
5	81	30	20.6	L	98A	F7_p8.1
5	78	61	24.2	L	89A	F3_p8.5
5	79	46	22.4	S	89A	F2_p10.3
5	82	35	18.3	L	98A	F4_p9.2
5	81	55	7.8	S	105A	F5_p9.6
5	81	30	26.8	L	98A	F1_p6.7
5	81	38	24.2	S	98A	F6_p9.3
5	79	66	21.2	S	98A	F6_p4.6
5	82	30	17.5	L	98A	F2_p4.6
5	85	28	26.9	S	98A	F6_p8.2
5	83	36	13.3	S	3A	F2_p13.4
5	81	47	18.1	S	89A	F5_p13.5
5	82	59	25.6	S	89A	F5_p13.5
5	81	31	14.5	S	98A	F6_p10.6
5	81	73	14.6	L	105A	F7_p14.5
5	81	58	12.6	L	105A	F5_p6.1
5	79	39	20.5	S	89A	F4_p13.4
5	86	21	19.7	S	98A	F3_p4.5
5	81	68	11.6	S	89A	F4_p2.1
5	99	61	20.1	S	89A	F5_p2.6
5	81	60	10.6	S	105A	F4_p1.5
5	78	54	16	S	105A	F2_p7.4
5	85	63	13	S	89A	F16_p9.2
5	79	52	11	L	105A	F5_p6.1
5	83	34	15	L	98A	F7_p8.1
5	81	51	17.2	L	3A	F8_p5.7
5	82	51	24.7	S	3A	F7_p12.6
5	81	18	11.9	L	105A	F2_p1.2
5	82	42	19	S	98A	F3_p6.2
5	86	23	19.3	L	98A	F1_p12.5
5	85	30	20.1	S	98A	F1_p14.5
5	85	24	23.3	S	98A	F3_p6.2
5	85	45	7.8	S	105A	F4_p1.5
5	81	61	10.6	L	98A	F1_p10.6
5	78	74	17	L	89A	F13_p12.7
5	78	53	9.2	L	89A	F1_p11.4
5	82	38	8.9	L	105A	F4_p7.7
5	81	48	15.3	S	3A	F14_p5.5
5	85	44	12.8	S	105A	F4_p11.6
5	92	41	5.8	L	105A	F7_p14.5
5	78	47	15.5	L	89A	F2_p12.5
5	82	33	17.9	S	89A	F4_p2.1
5	83	35	19.5	S	98A	F6_p4.6
5	87	28	14.6	L	98A	F4_p4.3
5	81	59	21.3	S	3A	F5_p2.1
5	81	36	21.6	S	3A	F6_p12.6
5	85	50	14.1	S	89A	F4_p13.4
5	82	32	19.1	L	98A	F2_p4.6
5	81	37	12.3	L	105A	F2_p1.2
5	81	72	17.1	L	3A	F12_p3.4
5	81	58	19.3	S	89A	F16_p9.2
5	95	17	15	L	98A	F1_p12.5
5	84	35	26.1	S	3A	F8_p8.3
5	82	49	11.9	L	3A	F8_p5.7
5	79	86	13.2	L	3A	F10_p7.1
5	81	87	19.1	L	3A	F12_p1.7
5	83	31	25.8	S	3A	F1_p3.6
5	81	32	22.3	L	89A	F13_p12.7
5	86	24	15.8	L	98A	F4_p9.2
5	81	59	23.2	S	3A	F14_p5.5
5	83	30	18.7	L	98A	F2_p4.6
5				S	98A	F6_p10.6
5	83	36	25.7	S	3A	F6_p12.6
5	81	57	17.4	L	3A	F1_p13.4
5	82	29	21.1	S	89A	F4_p13.4
5	84	37	15.3	L	98A	F1_p10.6
5	82	32	21.4	S	98A	F1_p14.5
5	79	59	13.1	S	105A	F3_p9.7
5	86	32	16.8	L	98A	F1_p10.6
5	81	45	14.5	L	89A	F19_p14.6
5	82	46	16.4	L	98A	F3_p5.6
5	82	30	27.4	S	98A	F1_p14.5
5	81	80	9.8	L	105A	F6_p9.1
5	85	25	27	S	3A	F1_p3.6
5	85	85	13	L	3A	F3_p14.5
5	85	26	14	L	98A	F3_p5.6
5	81	73	21.1	S	89A	F4_p2.1
5	81	38	16.4	L	98A	F7_p5.2
6	82	39	10	L	89A	F1_p11.4
6	82	61	23.6	S	3A	F6_p12.6
6	86	23	23.5	L	98A	F7_p5.2
6	82	40	18.6	S	98A	F3_p4.5
6	85	23	22	L	98A	F1_p12.5
6	82	46	14	S	3A	F1_p3.6
6	81	85	19.5	S	3A	F6_p1.6
6	85	50	11.9	S	89A	F11_P4.1
6	82	94	19.1	L	3A	F16_p10.1
6	82	38	23.2	S	3A	F8_p14.3
6	83	39	29	S	3A	F3_p5.5
6	82	34	19.8	L	98A	F1_p10.6
6	81	50	19.5	S	105A	F4_p13.3
6	99	20	14.1	L	98A	F4_p9.2
6	84	70	18.9	S	89A	F7_p1.2
6	85	51	10	S	105A	F5_p9.6
6	82	61	22.5	S	3A	F6_p12.6
6	82	24	29.8	S	3A	F6_p12.6
6	81	87	18.7	S	3A	F2_p13.4
6	81	33	21.1	S	98A	F5_p6.5
6	81	42	30.1	L	89A	F4_p7.1
6	81	53	12.1	L	105A	F6_p9.1
6	92	27	28.1	S	3A	F6_p12.4
6	82	32	34.6	S	3A	F6_p4.5
6	82	61	19.8	S	89A	F7_p1.1
6	78	37	13.3	S	89A	F7_p1.1
6	84	34	14.3	S	98A	F4_p5.7
6	82	31	23.3	S	3A	F6_p12.4
6	83	35	25.2	S	89A	F4_p2.1
6	94	21	12.2	S	98A	F6_p9.3
6	82	43	31.3	S	3A	F14_p5.5
6	81	36	23.3	S	89A	F5_p13.5
6	81	48	15.8	S	3A	F1_p3.6
6	79	44	22.6	L	89A	F4_p7.1
6	81	74	22.5	S	89A	F4_p13.4
6	79	33	7.7	L	89A	F1_p11.4
6	81	40	29.1	S	3A	F6_p4.5
6	89	30	14.6	S	98A	F1_p14.5
6	81	34	28.3	S	3A	F6_p4.5
6	81	58	17.6	S	3A	F8_p8.3
6	81	61	14.2	S	105A	F1_p4.7
6	81	34	20.1	S	98A	F6_p10.6
6	78	69	22.1	L	89A	F17_p2.6
6				L	3A	F10_p13.4
6	78	90	15.6	S	105A	F4_p13.3
6	81	36	12.5	L	3A	F12_p3.4
6	81	74	16.6	L	3A	F8_p5.7
6	81	26	25.1	L	3A	F10_p13.4
6	78	36	13.9	L	89A	F4_p1.2
6	92	23	18.3	S	98A	F5_p6.5
6	77	61	21.9	S	89A	F7_p1.1
6	82	37	13.5	L	3A	F16_p10.1
6	81	78	18	S	105A	F5_p9.6
6	78	38	15.9	L	89A	F1_p11.4
6	78	28	18.8	L	89A	F4_p1.2
6	85	34	11.6	L	98A	F7_p5.2
6	81	71	27.5	S	3A	F6_p12.4
6	79	48	15.4	L	98A	F1_p6.7
6				S	89A	F11_P4.1
6	83	40	18.2	L	98A	F7_p8.1
6	81	46	20.7	S	89A	F8_p1.6
6	82	22	25.6	S	98A	F4_p5.7
6	81	52	13.6	S	105A	F5_p13.2
6	81	46	23.1	L	3A	F10_p13.4
6	81	20	18.8	L	3A	F15_p1.5
6	81	48	18	S	105A	F4_p11.6
6	81	36	15	L	98A	F7_p8.1
6	82	82	14.9	L	105A	F4_p13.1
6	81	50	17.7	S	3A	F7_p12.2
6	86	24	17.2	L	98A	F2_p4.6
6	79	38	15.5	L	105A	F6_p9.1
6	81	62	20.8	S	3A	F7_p12.2
6	81	36	19.6	S	89A	F4_p2.1
6	86	38	8.5	L	105A	F4_p7.7
6	81	49	18	L	3A	F10_p7.1
6	85	28	9.5	L	98A	F4_p9.2
6	81	68	16	L	3A	F16_p10.1
6	82	49	12.2	S	105A	F4_p11.6
6	81	33	19	S	98A	F6_p9.3
6	81	43	8.7	L	89A	F1_p11.4
6	81	70	8.6	S	105A	F4_p13.3
6	81	68	25.6	S	3A	F7_p12.6
6	81	48	27.5	S	3A	F6_p12.6
6	78	127	17	L	3A	F12_p1.7
6	78	66	10.5	L	105A	F4_p7.7
6	77	29	27.5	L	89A	F4_p7.1
6	79	24	21.1	L	98A	F2_p4.6
6	81	27	20.2	S	98A	F6_p10.6
7	78	36	12	L	98A	F4_p4.3
7	77	78	15.5	S	105A	F4_p1.5
7	77	77	19.2	S	89A	F4_p13.4
7	78	46	22.5	S	98A	F5_p6.5
7	76	59	13.2	S	3A	F8_p14.3
7	81	69	21.9	S	89A	F5_p2.6
7	78	37	12.2	L	3A	F12_p5.1
7	81	27	25.1	S	98A	F6_p4.6
7	79	54	9.5	L	105A	F4_p7.7
7	84	23	17.5	L	98A	F7_p8.1
7	81	46	15.1	S	89A	F8_p1.6
7	81	32	19.4	S	98A	F1_p14.5
7	79	29	20.8	S	98A	F6_p8.2
7	82	24	24.5	L	98A	F1_p12.5
7	79	44	24.2	S	98A	F6_p4.6
7	84	19	18.2	S	89A	F7_p1.2
7	81	50	24.3	L	3A	F10_p13.4
7	81	41	17.6	L	98A	F2_p10.1
7	78	46	20.2	L	89A	F19_p14.6
7	81	36	19	S	105A	F4_p13.3
7	76	75	12.3	L	89A	F3_p8.5
7	81	78	25.5	S	3A	F8_p8.3
7	78	33	15.2	L	105A	F2_p9.6
7	81	43	28.7	L	3A	F10_p13.4
7	78	36	19.8	S	89A	F20_p12.2
7	96	19	15.2	S	98A	F1_p14.5
7	79	61	19	S	89A	F5_p2.6
7	79	60	20.4	S	89A	F7_p1.2
7	79	38	24.7	S	3A	F6_p12.4
7	81	23	16.4	S	3A	F1_p3.6
7	81	53	25.1	S	3A	F3_p5.5
7	81	54	22.8	S	3A	F7_p12.2
7	81	45	13	L	105A	F4_p13.1
7		48	19.6	S	3A	F2_p13.4
7	81	47	19.6	S	3A	F7_p12.2
7	82	27	25	L	98A	F2_p4.6
7	81	31	31.8	L	98A	F1_p6.7
7	81	24	24.1	S	98A	F6_p9.3
7	82	29	17.5	L	98A	F7_p5.2
7	81	25	17.5	L	105A	F2_p9.6
7	79	120	16.9	L	3A	F10_p7.1
7	82	25	25.7	S	98A	F4_p5.7
7	81	32	16.8	L	105A	F2_p1.2
7	79	39	11.2	S	89A	F8_p1.6
7	89	17	12.6	L	98A	F4_p4.3
7	79	61	10	S	105A	F3_p9.7
7	81	39	17.1	S	105A	F4_p1.5
7	81	32	17.2	S	3A	F7_p12.2
7	82	38	13.7	S	89A	F11_P4.1
7	82	30	23.6	S	98A	F4_p5.7
7	81	45	8.5	L	105A	F4_p7.7
7	78	51	17	L	89A	F1_p11.4
7	81	53	13.7	L	105A	F6_p10.7
7	79	76	17.5	S	3A	F8_p14.3
7	82	29	28.5	S	3A	F6_p12.6
7	81	52	7.2	L	105A	F7_p14.5
7	82	28	17.1	L	98A	F3_p13.7
7	81	42	18.2	L	3A	F8_p5.7
7	82	43	25	S	105A	F4_p11.6
7	81	32	14.9	S	89A	F2_p10.3
7	82	50	22.5	S	3A	F7_p12.6
7	82	26	27.9	S	98A	F4_p5.7
7	81	38	19.2	L	98A	F7_p8.1
7	78	58	15.9	S	98A	F3_p6.2
7	81	47	14.8	L	3A	F12_p1.7
7	83	28	18.2	L	98A	F1_p12.5
7	81	24	19.4	L	105A	F5_p6.1
7	81	48	25.4	S	3A	F2_p13.4
7	82	24	25.2	L	98A	F1_p6.7
7	81	27	17.3	S	105A	F4_p1.5
7	81	50	16.4	L	89A	F17_p2.6
7	81	95	25	S	3A	F5_p2.1
7	78	65	14.5	S	105A	F2_p7.4
7	82	69	16	S	105A	F5_p13.2
7	79	100	26.6	S	89A	F16_p14.2
7				L	89A	F2_p10.5
7	79	47	23	S	89A	F7_p1.1
7	88	25	15.7	L	98A	F2_p4.6
7	81	48	22.3	S	89A	F4_p13.4
7	81	57	24.4	S	3A	F6_p1.6
7	81	35	24.3	L	89A	F2_p12.5
7	79	34	20.2	S	89A	F7_p1.2
7	82	47	13.6	L	105A	F6_p10.7
7	85	28	12.5	L	98A	F4_p4.3
7	81	34	28	S	89A	F5_p13.5
7	81	85	11.1	S	105A	F4_p1.5
7	83	43	12.2	S	89A	F16_p9.2
7	81	54	27.5	S	3A	F14_p5.5
7	87	58	6.6	S	105A	F5_p9.6
7	82	30	25.5	L	98A	F2_p4.6
7	79	36	22.7	S	89A	F5_p13.5
7	79	35	12.6	L	89A	F3_p8.5
8	88	53	4	L	105A	F5_p6.1
8	81	82	21.6	S	105A	F2_p4.7
8	82	45	28.9	L	3A	F10_p13.4
8	82	39	32.8	S	3A	F6_p4.5
8	81	50	13.4	S	105A	F4_p13.3
8	79	46	13.6	L	89A	F19_p14.6
8	83	28	27.5	S	98A	F3_p6.2
8	79	69	13.6	S	105A	F5_p9.6
8	79	29	14.9	S	105A	F5_p13.2
8	79	68	21.9	S	3A	F5_p2.1
8	83	37	21.1	S	3A	F7_p12.2
8	84	29	20	S	98A	F4_p5.7
8	81	28	27.6	S	3A	F6_p4.5
8	79	67	22.2	S	89A	F8_p1.6
8	79	64	20.3	S	98A	F6_p9.3
8				S	98A	F6_p10.6
8	81	83	26.3	S	89A	F5_p2.6
8	81	36	29.3	S	89A	F5_p13.5
8	78	34	27.5	S	89A	F2_p10.3
8	79	58	20.4	S	89A	F2_p10.3
8	81	32	20.7	S	3A	F3_p5.5
8	85	30	21	S	98A	F3_p4.5
8	81	74	14.8	L	105A	F5_p6.1
8	81	17	23.4	S	3A	F5_p2.1
8	81	42	15.1	L	105A	F6_p10.7
8	81	29	17.6	S	3A	F5_p2.1
8	78	113	14.6	L	3A	F8_p5.7
8	81	25	28.4	S	3A	F3_p5.5
8	82	47	18.2	L	3A	F3_p14.5
8	83	38	15.5	S	98A	F3_p6.2
8	82	40	15.5	S	89A	F16_p9.2
8	79	42	21.6	L	98A	F2_p10.1
8	81	46	25.7	S	105A	F5_p13.2
8				S	89A	F7_p1.1
8	81	47	13.4	L	105A	F6_p10.7
8	79	49	28.6	S	89A	F16_p14.2
8	81	33	23.7	S	3A	F6_p12.6
8	79	31	18.2	L	105A	F1_p9.7
8	79	46	24.1	S	89A	F5_p13.5
8	76	86	14.2	L	89A	F15_p11.7
8	78	71	15.2	L	3A	F10_p7.1
8	85	48	9.8	L	105A	F7_p14.5
8				S	89A	F16_p14.2
8	79	27	20.6	S	98A	F6_p4.6
8	81	27	17.1	S	3A	F6_p1.6
8	79	48	18	L	3A	F8_p5.7
8		44	17	S	89A	F11_P4.1
8	82	32	31.1	S	3A	F6_p12.4
8	81	38	20.4	L	89A	F17_p2.6
8	81	61	11.1	S	105A	F4_p13.3
8	81	35	25.9	S	3A	F7_p12.6
8	79	42	10	L	105A	F6_p10.7
8	82	35	23.6	S	98A	F6_p8.2
8	79	83	12.5	S	89A	F5_p2.6
8	84	38	25.5	S	3A	F7_p12.2
8	82	33	20.2	S	98A	F4_p5.7
8	81		23.1	L	98A	F4_p4.3
8	81	37	21.1	S	98A	F6_p8.2
8	78	50	19.8	L	89A	F3_p8.5
8	78	55	16.7	L	89A	F4_p7.1
8	79	39	16.8	S	89A	F4_p13.4
8	81	36	24.6	L	98A	F3_p13.7
8	81	29	24.8	S	89A	F2_p10.3
8	81	33	21.5	S	3A	F6_p12.6
8	81	43	32.1	S	3A	F5_p2.1
8	77	55	19.5	L	89A	F1_p11.4
8	81	54	18.2	L	89A	F19_p14.6
8	82	64	18.2	S	3A	F2_p13.4
8	81	79	18.4	L	3A	F10_p7.1
8	81	38	28.6	S	89A	F11_P4.1
8	82	30	13.2	S	98A	F3_p4.5
8	82	24	22.2	S	98A	F1_p14.5
8	82	41	19.4	L	89A	F2_p12.5
8	81	34	23.9	L	98A	F1_p6.7
8	82	34	23.4	S	3A	F8_p8.3
8	81	31	22.1	L	105A	F2_p9.6
8				L	105A	F7_p14.5
8	77	136	21.5	L	3A	F12_p3.4
8	87	67	10.4	L	3A	F14_p3.6
8	78	31	23.6	L	89A	F4_p7.1
8	79	37	14.7	L	3A	F15_p1.5
8	82	30	28	S	3A	F6_p12.4
8	82	38	37.4	S	3A	F6_p4.5
8	81	34	13.2	S	3A	F1_p3.6
8	82	52	7.9	L	105A	F7_p14.5
8	77	73	17.9	L	105A	F4_p13.1
8	78	37	21.3	L	98A	F1_p6.7
8	79	57	12.6	S	105A	F4_p13.3
8	78	114	17.4	L	3A	F16_p10.1
8	76	95	11.2	L	105A	F1_p9.7
8	78	38	19.8	S	105A	F3_p9.7
9	77	47	30	L	89A	F4_p7.1
9	81	55	32.9	S	3A	F8_p8.3
9	78	42	16.6	L	98A	F3_p5.6
9	78	44	15.6	S	89A	F8_p1.6
9	77	47	20.2	L	105A	F4_p7.7
9	78	37	19.5	S	3A	F5_p2.1
9	79	32	17.1	L	98A	F4_p9.2
9	79	57	14.7	L	105A	F4_p7.7
9	78	34	24.5	S	89A	F8_p1.6
9	79	55	23.9	S	3A	F14_p5.5
9	81		25	S	3A	F14_p5.5
9	81	31	19.2	S	3A	F6_p1.6
9	81	32	30	L	98A	F2_p10.1
9				L	98A	F2_p4.6
9	79	63	11.3	L	105A	F5_p6.1
9	84	19	19.3	L	98A	F7_p5.2
9	81	32	22.4	L	98A	F4_p4.3
9	81	44	11.8	S	98A	F6_p7.5
9	82	46	16.3	S	3A	F3_p5.5
9	81	46	8.6	L	3A	F16_p10.1
9	76	56	12	L	105A	F5_p6.1
9	81	42	10.3	L	105A	F2_p1.2
9	81	40	22.5	L	98A	F1_p10.6
9	81	27	16.9	S	98A	F6_p8.2
9	79	30	18	L	98A	F4_p9.2
9	81	30	27	S	98A	F1_p14.5
9	82	53	25.3	L	3A	F12_p5.1
9	79	72	10.1	S	105A	F8_p11.7
9	81	39	17.2	L	105A	F1_p9.7
9	78	69	17.3	L	3A	F12_p1.7
9	79	35	18.1	S	98A	F6_p9.3
9	79	29	22.1	S	105A	F4_p11.6
9	78	42	20.2	L	89A	F4_p7.1
9				S	105A	F4_p13.3
9	82	53	15.2	S	105A	F4_p13.3
9	83	22	26.3	L	98A	F7_p5.2
9				L	98A	F1_p12.5
9	77	40	29	L	89A	F1_p11.4
9	78	52	19	S	89A	F7_p1.1
9	81	58	10.2	S	105A	F2_p4.7
9	78	52	13.6	L	3A	F10_p13.4
9	81	27	22.3	S	3A	F6_p12.4
9	79	39	14.5	L	89A	F19_p14.6
9	79	47	21.6	L	89A	F1_p11.4
9	79	58	16.6	S	89A	F4_p13.4
9				S	3A	F7_p12.6
9	78	49	13.8	S	89A	F11_P4.1
9				S	98A	F3_p4.5
9	83	31	21.8	S	3A	F7_p12.6
9	78	63	16.6	L	3A	F10_p13.4
9	79	64	12.2	L	89A	F1_p11.4
9	81	53	20.8	S	89A	F4_p13.4
9	79	50	17.4	L	89A	F19_p14.6
9	78	39	17.8	L	89A	F4_p1.2
9	99	21	13.4	L	98A	F1_p10.6
9	79	85	16	L	3A	F8_p5.7
9	79	42	15.7	L	98A	F7_p8.1
9	83	35	9.8	L	3A	F16_p10.1
9	82	48	18.8	S	3A	F2_p13.4
9	85	22	10.6	L	105A	F4_p13.1
9	81	48	10.4	S	105A	F4_p13.3
9	81	46	12	S	105A	F5_p9.6
9	79	42	20.8	L	3A	F10_p13.4
9	81	61	10.9	S	89A	F5_p2.6
9	82	43	26.1	S	3A	F7_p12.2
9	82	56	19.6	S	3A	F6_p1.6
9	81	44	25.9	S	98A	F6_p4.6
9	79	32	19	S	98A	F6_p9.3
9	81	29	21.9	L	98A	F3_p13.7
9	79	28	12.6	S	89A	F11_P4.1
9	94	26	9.5	S	105A	F8_p11.7
9	83	44	14.6	S	105A	F2_p4.7
9	85	61	7.6	S	105A	F1_p4.7
9	78	39	17.4	L	89A	F2_p12.5
9				S	89A	F7_p1.1
9	81	31	22.9	S	98A	F6_p8.2
9	81	36	14.7	L	89A	F13_p12.7
9	81	61	21	L	3A	F10_p13.4
9	81	45	26.4	S	3A	F6_p12.4
9	82	28	21.1	S	98A	F6_p8.2
9	81	39	18.6	S	89A	F8_p1.6
9	81	40	14.2	S	3A	F7_p12.6
9	82	53	8.1	L	105A	F2_p1.2
9	81	30	17.5	L	98A	F3_p13.7
9	92	13	11.5	L	98A	F4_p4.3
9	79	40	22.5	S	89A	F20_p12.2
9	78	103	12.6	L	89A	F15_p11.7
