# Supplementary material for: Unifying Genetic Canalization, Genetic Constraint, and Genotype-by-Environment Interaction: QTL by Genomic Background by Environment Interaction of Flowering Time in Boechera stricta
Source: PLoS Genet. 2014 Oct 23;10(10):e1004727. doi: 10.1371/journal.pgen.1004727 (PMC4207664; doi:10.1371/journal.pgen.1004727)
Supplement: Dataset S2 — Data for the greenhouse experiment for nFT by HIF effect on FT gene expression. Plant_ID: ID of individual plants; HIF: HIF family, as categorical fixed effect; Family: The F6 individuals those experimental F7 plants were descended from, as categorical random effect nested within HIF and nFT_genotype; nFT_genotype: The genotype at the C02 microsatellite locus near nFT QTL, as categorical fixed effect; Visible_bud: Whether the individual plant has visible flowering buds at the time of tissue collection; delta_Ct: Ct value of ACT2 minus FT. (TXT) [file pgen.1004727.s015.txt]

Plant_ID	HIF	Family	nFT_genotype	Visible_bud	delta_Ct
1:1-98A-F3_p4.5-S-Z	98A	F3_p4.5	S	1	-5.92
2:1-98A-F7_p8.1-L-Z	98A	F7_p8.1	L	1	-13.5
3:1-89A-F3_p8.5-L-Z	89A	F3_p8.5	L	0	-12.08
4:1-89A-F4_p7.1-L-Z	89A	F4_p7.1	L	1	-10.58
5:1-89A-F3_p8.5-L-Z	89A	F3_p8.5	L	0	-12.47
6:1-98A-F6_p10.6-S-Z	98A	F6_p10.6	S	1	-8.35
7:1-98A-F23_p10.7-S-Z	98A	F23_p10.7	S	1	-10.51
8:1-89A-F1_p11.4-L-Z	89A	F1_p11.4	L	0	-12.22
9:1-98A-F3_p13.7-L-Z	98A	F3_p13.7	L	0	-13.6
10:1-89A-F2_p10.5-L-Z	89A	F2_p10.5	L	0	-13.23
11:1-98A-F3_p4.5-S-Z	98A	F3_p4.5	S	1	-4.14
12:1-98A-F4_p5.7-S-Z	98A	F4_p5.7	S	0	-8.47
13:1-89A-F7_p1.2-S-Z	89A	F7_p1.2	S	0	-12.95
14:1-98A-F1_p6.7-L-Z	98A	F1_p6.7	L	0	-13.65
15:1-89A-F4_p2.1-S-Z	89A	F4_p2.1	S	0	-13.37
16:1-98A-F1_p6.7-L-Z	98A	F1_p6.7	L	0	-13.55
17:1-98A-F3_p5.6-L-Z	98A	F3_p5.6	L	1	-15.28
18:1-89A-F4_p13.4-S-Z	89A	F4_p13.4	S	0	-12.29
19:1-89A-F4_p13.4-S-Z	89A	F4_p13.4	S	0	-12.96
20:1-98A-F7_p8.1-L-Z	98A	F7_p8.1	L	0	-15.09
21:1-89A-F1_p11.4-L-Z	89A	F1_p11.4	L	0	-13.88
22:1-89A-F5_p2.6-S-Z	89A	F5_p2.6	S	0	-11.04
23:1-89A-F4_p1.2-L-Z	89A	F4_p1.2	L	0	-10.8
24:1-98A-F3_p13.7-L-Z	98A	F3_p13.7	L	0	-15.17
25:1-98A-F23_p10.7-S-Z	98A	F23_p10.7	S	1	-5.5
26:1-89A-F16_p9.2-S-Z	89A	F16_p9.2	S	0	-14.11
27:1-89A-F5_p2.6-S-Z	89A	F5_p2.6	S	0	-9.93
28:1-89A-F4_p2.1-S-Z	89A	F4_p2.1	S	0	-11.38
29:1-98A-F4_p5.7-S-Z	98A	F4_p5.7	S	1	-9.56
30:1-89A-F2_p10.5-L-Z	89A	F2_p10.5	L	0	-12.32
31:1-89A-F4_p7.1-L-Z	89A	F4_p7.1	L	0	-13.2
32:1-98A-F2_p4.6-L-Z	98A	F2_p4.6	L	0	-5.31
33:1-98A-F1_p14.5-S-Z	98A	F1_p14.5	S	1	-6.05
34:1-89A-F4_p1.2-L-Z	89A	F4_p1.2	L	0	-13.06
35:1-98A-F3_p5.6-L-Z	98A	F3_p5.6	L	0
36:1-98A-F1_p14.5-S-Z	98A	F1_p14.5	S	1
37:1-98A-F2_p4.6-L-Z	98A	F2_p4.6	L	0	-12.82
38:1-89A-F7_p1.2-S-Z	89A	F7_p1.2	S	0	-12.74
39:1-89A-F16_p9.2-S-Z	89A	F16_p9.2	S	0	-12.1
40:1-98A-F6_p10.6-S-Z	98A	F6_p10.6	S	1	-6.85
